# Supplementary material for: Precision medicine in pharmacy: assessing pharmacogenomics competence among pharmacists and pharmacy students
Source: J Pharm Policy Pract. 2024 Jun 10;17(1):2354879. doi: 10.1080/20523211.2024.2354879 (PMC11168213; doi:10.1080/20523211.2024.2354879)
Supplement: Supplemental Material [file JPPP_A_2354879_SM2879.xlsx]

## Sheet: ALL_CVR CVI
Project KAP Pharmacogencomics for Pharmacists & Pharmacy Students	Dr. Mohanad	Dr.Lana	Dr. Iman	Dr. Hiba	Dr. Muna	Dr. Rnd	Dr. Tahani	Dr. Asma	CVR	Expert Comments
1. There is great individual variability in the response to the same pharmacological agent	x	X	x	x		x	x	x	0.75
2.Gender is the most important factor affecting drug response in individuals	x	X	x	x	x	x	x	x	1
3. Pharmacogenomics, pharmacogenetics, and precision medicine are all synonymous with the same idea of tailoring pharmacological therapy according to patient characteristics		X	x	x	x	x	x	x	0.75
4.One of the major obstacles we need to overcome to implement pharmacogenomic testing is the acceptance of healthcare providers	X	x	x	x	x	x	x	x	1
5. With the development of the Clinical Pharmacogenetics Implementation Consortium (CPIC) guidelines, Pharmacogenomics principles have been applied in multiple areas of clinical practice, including Cardiology, infectious disease, Psychiatry, Oncology	X	x	x	x	x	x	x	x	1
6. Pharmacogenomics is an important part of the Precision Medicine Initiative Launched in 2016 by President Barack Obama, due to its huge role in the advancement of medicine to an individual-focused approach	X	x	x	x		x	x	x	0.75
7. One of the examples of pharmacogenomics implementation is the use of a single gene (CYP2C19) as reactive testing for guiding the dosing of Clopidogrel	X	x	x	x	x	x	x	x	1
8. Genetic factors affect the response to pharmacologic agents by altering the pharmacokinetics of the drug only	X	x	x		x	x	x	x	0.75
9. Genotyping refers to the differences in the genetic sequences among individuals in the same population	X	x	x	x	x	x	x	x	1
10. The Identification of genetic factors that influence drug absorption, metabolism and action at the receptor level allows for individualized therapy and optimizes drug efficacy and minimizes toxicity	X	x	x	x	x	x	x	x	1
11. There is pharmacogenomic information found in some FDA drug labelling.	X	x	x	x		x	x	x	0.75
12.Till the time being, there are no mandatory gene tests before using any medication	X	x	x	x	x	x	x	x	1
1. I am willing to offer pharmacogenomic testing and interpretation through pharmacy services	X	x	x	x		x	x	x	0.75
2. I would be willing to use a patient's genetic information to guide decisions in my practice	X	x	x	x		x	x	x	0.75
3. If the test showed a possibility of increased adverse events, I am willing to counsel patients	X	X	x	x		x	x	x	0.75
4. am willing to use a decision support tool to alert me to potential drug-gene interactions in patients with pharmacogenomic results	X		x	x	x	x	x	x	0.75
5. I am concerned about the confidentiality of the pharmacogenomic test results	x	x	x	x		x	x	x	0.75
6. I am concerned about the anxiety patients might feel because of the pharmacogenomic test results	X	x	x	x	x	x	x	x	1
7. I am concerned about the misinterpretation of pharmacogenomic test results	X	X	x	x		x	x	x	0.75
1. There is not enough scientific evidence to support the use of pharmacogenomic tests in current practice.	X	x	x	x	x	x	x	x	1
2. It is difficult to implement pharmacogenomic testing due to the lack of standardized guidelines.	X	x	x	x	x	x	x	x	1
3.It is difficult to implement pharmacogenomic testing due to their limited accessibility.	X	x	x	x		x	x	x	0.75
4. It is difficult to implement pharmacogenomic testing due to their cost.	X		x	x	x	x	x	x	0.75
5. Such tests can never be done without clear regulation and official authority clarification of their application.	X	x	x	x		x	x	x	0.75
1. Recommend pharmacogenomic testing options to patients.	X	x	x	x	x	x	x	x	1
2. Identify drugs that need pharmacogenetic testing.	X	x	x	x	x	x	x	x	1
3. Understand and interpret pharmacogenomic test results	X	x	x	x	x	x		x	0.75
4. Explain pharmacogenomic test results to patients.	X	x	x	x	x	x	x	x	1
5. Make treatment or dosage recommendations based on pharmacogenomic test results.	X	x	x	x		x	x	x	0.866
								CVI	0.885
Knolwdge
Attitude
Barriers
Confidince

## Sheet: KnowCVR
Project KAP Pharmacogencomics for Pharmacists & Pharmacy Students	Dr. Mohanad	Dr.Lana	Dr. Iman	Dr. Hiba	Dr. Muna	Dr. Rnd	Dr. Tahani	Dr. Abd	CVR	Expert Comments
1. There is great individual variability in the response to the same pharmacological agent	x	X	x	x		x	x	x	0.75
2.Gender is the most important factor affecting drug response in individuals	x	X	x	x	x	x	x	x	1
3. Pharmacogenomics, pharmacogenetics, and precision medicine are all synonymous with the same idea of tailoring pharmacological therapy according to patient characteristics		X	x	x	x	x	x	x	0.75
4.One of the major obstacles we need to overcome to implement pharmacogenomic testing is the acceptance of healthcare providers	X	x	x	x	x	x	x	x	1
5. With the development of the Clinical Pharmacogenetics Implementation Consortium (CPIC) guidelines, Pharmacogenomics principles have been applied in multiple areas of clinical practice, including Cardiology, infectious disease, Psychiatry, Oncology	X	x	x	x	x	x	x	x	1
6. Pharmacogenomics is an important part of the Precision Medicine Initiative Launched in 2016 by President Barack Obama, due to its huge role in the advancement of medicine to an individual-focused approach	X	x	x	x		x	x	x	0.75
7. One of the examples of pharmacogenomics implementation is the use of a single gene (CYP2C19) as reactive testing for guiding the dosing of Clopidogrel	X	x	x	x	x	x	x	x	1
8. Genetic factors affect the response to pharmacologic agents by altering the pharmacokinetics of the drug only	X	x	x		x	x	x	x	0.75
9. Genotyping refers to the differences in the genetic sequences among individuals in the same population	X	x	x	x	x	x	x	x	1
10. The Identification of genetic factors that influence drug absorption, metabolism and action at the receptor level allows for individualized therapy and optimizes drug efficacy and minimizes toxicity	X	x	x	x	x	x	x	x	1
11. There is pharmacogenomic information found in some FDA drug labelling.	X	x	x	x		x	x	x	0.75
12.Till the time being, there are no mandatory gene tests before using any medication	X	x	x	x	x	x	x	x	1
CVR(Critical) for a panel size (N) of 8 is 0.75.								CVI	0.896
Knolwdge

## Sheet: AttitudeCVR
Project KAP Pharmacogencomics for Pharmacists & Pharmacy Students	Expert 1	Expert 2	Expert 3	Expert 4	Expert 5	Expert 6	Expert 7	Expert 8	CVR	Expert Comments
1. I am willing to offer pharmacogenomic testing and interpretation through pharmacy services	X	x	x	x		x	x	x	0.75
2. I would be willing to use a patient's genetic information to guide decisions in my practice	X	x	x	x		x	x	x	0.75
3. If the test showed a possibility of increased adverse events, I am willing to counsel patients	X	X	x	x		x	x	x	0.75
4. am willing to use a decision support tool to alert me to potential drug-gene interactions in patients with pharmacogenomic results	X		x	x	x	x	x	x	0.75
5. I am concerned about the confidentiality of the pharmacogenomic test results	x	x	x	x		x	x	x	0.75
6. I am concerned about the anxiety patients might feel because of the pharmacogenomic test results	X	x	x	x	x	x	x	x	1
7. I am concerned about the misinterpretation of pharmacogenomic test results	X	X	x	x		x	x	x	0.75
CVR(Critical) for a panel size (N) of 8 is 0.75.									0.786
Attitude

## Sheet: BarrierCVR
Project KAP Pharmacogencomics for Pharmacists & Pharmacy Students	Dr. Mohanad	Dr.Lana	Dr. Iman	Dr. Hiba	Dr. Muna	Dr. Rnd	Dr. Tahani	Dr. Asma	CVR	Expert Comments
1. There is not enough scientific evidence to support the use of pharmacogenomic tests in current practice.	X	x	x	x	x	x	x	x	1
2. It is difficult to implement pharmacogenomic testing due to the lack of standardized guidelines.	X	x	x	x	x	x	x	x	1
3.It is difficult to implement pharmacogenomic testing due to their limited accessibility.	X	x	x	x		x	x	x	0.75
4. It is difficult to implement pharmacogenomic testing due to their cost.	X		x	x	x	x	x	x	0.75
5. Such tests can never be done without clear regulation and official authority clarification of their application.	X	x	x	x		x	x	x	0.75
CVR(Critical) for a panel size (N) of 8 is 0.75.								CVI	0.85
Barriers

## Sheet: ConfidenceCVR
Project KAP Pharmacogencomics for Pharmacists & Pharmacy Students	Dr. Mohanad	Dr.Lana	Dr. Iman	Dr. Hiba	Dr. Muna	Dr. Rnd	Dr. Tahani	Dr. Asma	CVR	Expert Comments
1. Recommend pharmacogenomic testing options to patients.	X	x	x	x	x	x	x	x	1
2. Identify drugs that need pharmacogenetic testing.	X	x	x	x	x	x	x	x	1
3. Understand and interpret pharmacogenomic test results	X	x	x	x	x	x		x	0.75
4. Explain pharmacogenomic test results to patients.	X	x	x	x	x	x	x	x	1
5. Make treatment or dosage recommendations based on pharmacogenomic test results.	X	x	x	x		x	x	x	0.75
CVR(Critical) for a panel size (N) of 8 is 0.75.								CVI	0.9
Confidince
